# Supplementary material for: Distinctive molecular features of radiation-induced thyroid cancers
Source: Sci Adv. 2025 Aug 22;11(34):eadw7680. doi: 10.1126/sciadv.adw7680 (PMC12372901; doi:10.1126/sciadv.adw7680)
Supplement: Supplementary file 2 — Data S1 [file sciadv.adw7680_data_s1.zip]

Archive with 1 entries (1 files):
- adw7680_data_s1.xlsx
