# Supplementary material for: Distinctive molecular features of radiation-induced thyroid cancers
Source: Sci Adv. 2025 Aug 22;11(34):eadw7680. doi: 10.1126/sciadv.adw7680 (PMC12372901; doi:10.1126/sciadv.adw7680)
Supplement: Supplementary file 2 — Data S1 [file sciadv.adw7680_data_s1.zip › adw7680_data_s1.xlsx]

## Sheet: REBC_MetaData_355
Sample	Designated_Driver	DetailedDriverType	Inversion_Translocation
REBC-AF8N	BRAF.MutV600E	Single base substitution
REBC-AF8V	ALK-STRN	Large Deletion (≥ 1000 bp)
REBC-AF7A	DICER1	Multiple mutations
REBC-AF8R	BRAF.MutV600E	Single base substitution
REBC-AF91	DICER1	Multiple mutations
REBC-ADLZ	CCDC6-RET	2 breaks, <1000 bp at both breakpoints (20-999 bp at ≥1 breakpoint)	INV
REBC-AF8L	BRAF.MutV600E	Single base substitution
REBC-AF78	NTRK3-OTHER	2 breaks, <20 bp at both breakpoints	TRA
REBC-AF7Y	CCDC6-RET	≥3 breaks, ≥ 1000 bp loss at ≥1 breakpoint
REBC-ADLU	ETV6-NTRK3	2 breaks, <20 bp at both breakpoints	TRA
REBC-ADJJ	RET-OTHER	≥3 breaks, ≥ 1000 bp loss at ≥1 breakpoint
REBC-ADJI	CCDC6-RET	2 breaks, <20 bp at both breakpoints	INV
REBC-AF6X	ETV6-NTRK3	≥3 breaks, ≥ 1000 bp loss at ≥1 breakpoint
REBC-ADJH	IGF2BP3/THADA	Tandem duplication (≥ 1000 bp)
REBC-AF72	TSHR	Single base substitution
REBC-ADKS	BRAF.MutV600E	Single base substitution
REBC-ADJS	BRAF.MutV600E	Single base substitution
REBC-AF74	BRAF.MutV600E	Single base substitution
REBC-ADMH	RET-OTHER	≥3 breaks, ≥ 1000 bp loss at ≥1 breakpoint
REBC-AF63	BRAF.MutV600E	Single base substitution
REBC-ADJX	BRAF.MutV600E	Single base substitution
REBC-AF8P	CCDC6-RET	≥3 breaks, ≥ 1000 bp loss at ≥1 breakpoint
REBC-ADMD	ETV6-NTRK3	Large duplication (≥ 1000 bp; not tandem)
REBC-ADKM	BRAF.MutV600E	Single base substitution
REBC-AF7B	BRAF.MutV600E	Single base substitution
REBC-AF6C	LTK-OTHER	2 breaks, <1000 bp at both breakpoints (20-999 bp at ≥1 breakpoint)	TRA
REBC-AF8W	NRAS	Single base substitution
REBC-ADJL	CREB3L2-PPARG	Large duplication (≥ 1000 bp; not tandem)
REBC-AF6I	NRAS	Single base substitution
REBC-AF7J	BRAF.MutV600E	Single base substitution
REBC-ADMJ	BRAF.MutV600E	Single base substitution
REBC-AF61	BRAF.MutV600E	Single base substitution
REBC-AF66	NCOA4-RET	≥3 breaks, ≥ 1000 bp loss at ≥1 breakpoint
REBC-AF8S	BRAF.MutV600E	Single base substitution
REBC-AF89	ALK-STRN	Large Deletion (≥ 1000 bp)
REBC-AF93	BRAF.MutV600E	Single base substitution
REBC-ADJ9	APC	Multiple mutations
REBC-ADMF	BRAF.MutV600E	Single base substitution
REBC-AF8G	BRAF.MutV600E	Single base substitution
REBC-ADLH	NRAS	Single base substitution
REBC-ADM0	CCDC6-RET	≥3 breaks, ≥ 1000 bp loss at ≥1 breakpoint
REBC-AF90	BRAF.MutV600E	Single base substitution
REBC-ADMG	NCOA4-RET	≥3 breaks, ≥ 1000 bp loss at ≥1 breakpoint
REBC-AF6U	ETV6-NTRK3	2 breaks, <1000 bp at both breakpoints (20-999 bp at ≥1 breakpoint)	TRA
REBC-AF5R	BRAF-LargeDEL	Large Deletion (≥ 1000 bp)
REBC-AF8Y	ETV6-NTRK3	≥3 breaks, ≥ 1000 bp loss at ≥1 breakpoint
REBC-ADLA	DICER1	Multiple mutations
REBC-ADJC	BRAF.MutV600E	Single base substitution
REBC-ADLW	CCDC6-RET	≥3 breaks, ≥ 1000 bp loss at ≥1 breakpoint
REBC-ADJN	ETV6-NTRK3	2 breaks, ≥ 1000 bp loss at ≥1 breakpoint	TRA
REBC-ADJA	NRAS	Single base substitution
REBC-ADK3	KRAS	Dinucleotide substitution
REBC-AF8T	BRAF.MutV600E	Single base substitution
REBC-ADLG	KRAS	Dinucleotide substitution
REBC-AF7D	BRAF-OTHER	≥3 breaks, ≥ 1000 bp loss at ≥1 breakpoint
REBC-ADM5	HRAS	Single base substitution
REBC-ADJE	RET-OTHER	Large duplication (≥ 1000 bp; not tandem)
REBC-ADJG	BRAF.MutV600E	Single base substitution
REBC-AF92	HRAS	Single base substitution
REBC-ADL5	BRAF.MutV600E	Single base substitution
REBC-ADJ6	BRAF.MutV600E	Single base substitution
REBC-ADJR	BRAF.MutV600E	Single base substitution
REBC-ADJQ	BRAF.MutV600E	Single base substitution
REBC-ADKC	BRAF.MutV600E	Single base substitution
REBC-ADM8	BRAF.MutV600E	Single base substitution
REBC-AF8M	BRAF.MutV600E	Single base substitution
REBC-ADKN	RET-OTHER	≥3 breaks, <1000 bp at all breakpoints (20-999 bp at ≥1 breakpoint)
REBC-AF79	BRAF.MutV600E	Single base substitution
REBC-AF8O	BRAF.MutV600E	Single base substitution
REBC-ADKD	ETV6-NTRK3	≥3 breaks, ≥ 1000 bp loss at ≥1 breakpoint
REBC-ACFL	KRAS	Single base substitution
REBC-ACFK	NRAS	Single base substitution
REBC-AC8W	BRAF.MutV600E	Single base substitution
REBC-ACFI	BRAF.MutV600E	Single base substitution
REBC-AC90	HRAS	Single base substitution
REBC-ACFJ	BRAF.MutV600E	Single base substitution
REBC-ADJV	BRAF.MutV600E	Single base substitution
REBC-ACFH	ALK-STRN	≥3 breaks, ≥ 1000 bp loss at ≥1 breakpoint
REBC-ACFM	AGK-BRAF	2 breaks, <20 bp at both breakpoints	INV
REBC-ACED	NTRK1-TPR	Templated Insertion
REBC-AF5E	NCOA4-RET	2 breaks, <20 bp at both breakpoints	INV
REBC-ACA2	ALK-STRN	2 breaks, <20 bp at both breakpoints	TRA
REBC-ADL4	ETV6-NTRK3	Templated Insertion
REBC-AC9A	BRAF.MutV600E	Single base substitution
REBC-AC9J	NCOA4-RET	2 breaks, <20 bp at both breakpoints	INV
REBC-ACBV	BRAF-SND1	2 breaks, <20 bp at both breakpoints	INV
REBC-ACC1	CCDC6-RET	2 breaks, <20 bp at both breakpoints	INV
REBC-ADL9	ETV6-NTRK3	≥3 breaks, <1000 bp at all breakpoints (20-999 bp at ≥1 breakpoint)
REBC-ADKX	NTRK1-TPR	2 breaks, <20 bp at both breakpoints	INV
REBC-ADJZ	BRAF.MutV600E	Single base substitution
REBC-ACB5	RET-OTHER	2 breaks, <20 bp at both breakpoints	INV
REBC-ACEK	BRAF.MutV600E	Single base substitution
REBC-AC9F	NTRK1-TPR	2 breaks, <20 bp at both breakpoints	INV
REBC-ADK0	BRAF-OTHER	2 breaks, <1000 bp at both breakpoints (20-999 bp at ≥1 breakpoint)	TRA
REBC-AF5D	NCOA4-RET	2 breaks, <20 bp at both breakpoints	INV
REBC-ACEB	ETV6-NTRK3	≥3 breaks, <1000 bp at all breakpoints (20-999 bp at ≥1 breakpoint)
REBC-ADKK	BRAF-SND1	2 breaks, <20 bp at both breakpoints	INV
REBC-ADLI	NTRK1-TPM3	2 breaks, <20 bp at both breakpoints	INV
REBC-ADMI	BRAF.MutOther	Single base substitution
REBC-ACCH	CCDC6-RET	2 breaks, <1000 bp at both breakpoints (20-999 bp at ≥1 breakpoint)	INV
REBC-ACEQ	NTRK1-OTHER	2 breaks, <20 bp at both breakpoints	INV
REBC-AC9K	CCDC6-RET	2 breaks, <20 bp at both breakpoints	INV
REBC-ACA5	BRAF.MutV600E	Single base substitution
REBC-ADKA	BRAF-OTHER	2 breaks, <20 bp at both breakpoints	INV
REBC-ACAI	BRAF.MutV600E	Single base substitution
REBC-ADKJ	AGK-BRAF	2 breaks, <20 bp at both breakpoints	INV
REBC-ACD4	BRAF.MutV600E	Single base substitution
REBC-AF65	TSHR	Single base substitution
REBC-ACFB	RET-OTHER	2 breaks, <20 bp at both breakpoints	TRA
REBC-ADM3	IGF2	Chromothripsis
REBC-ACEO	BRAF.MutV600E	Single base substitution
REBC-ADK9	BRAF.MutV600E	Single base substitution
REBC-AF4Z	NCOA4-RET	2 breaks, <20 bp at both breakpoints	INV
REBC-ACDP	NRAS	Single base substitution
REBC-AC8U	PAX8-PPARG	2 breaks, ≥ 1000 bp loss at ≥1 breakpoint	TRA
REBC-ACCT	BRAF.MutV600E	Single base substitution
REBC-ADKI	BRAF.MutV600E	Single base substitution
REBC-AF84	CCDC6-RET	2 breaks, <20 bp at both breakpoints	INV
REBC-ACEU	HRAS	Single base substitution
REBC-ADLS	BRAF.MutV600E	Single base substitution
REBC-AF5H	ALK-OTHER	2 breaks, <20 bp at both breakpoints	INV
REBC-AF50	ETV6-NTRK3	2 breaks, <1000 bp at both breakpoints (20-999 bp at ≥1 breakpoint)	TRA
REBC-ACD1	HRAS	Single base substitution
REBC-AF51	NTRK1-TPM3	2 breaks, <20 bp at both breakpoints	INV
REBC-ACEV	NTRK1-OTHER	2 breaks, <1000 bp at both breakpoints (20-999 bp at ≥1 breakpoint)	INV
REBC-ADL8	CCDC6-RET	≥3 breaks, <1000 bp at all breakpoints (20-999 bp at ≥1 breakpoint)
REBC-ACF1	TSHR	Single base substitution
REBC-ACCK	RET-OTHER	2 breaks, <20 bp at both breakpoints	TRA
REBC-AC9C	HRAS	Dinucleotide substitution
REBC-ADLM	RET-OTHER	≥3 breaks, ≥ 1000 bp loss at ≥1 breakpoint
REBC-ACCG	HRAS	Single base substitution
REBC-ACAB	PAX8-PPARG	2 breaks, <20 bp at both breakpoints	TRA
REBC-ACDN	CCDC6-RET	2 breaks, <20 bp at both breakpoints	INV
REBC-ACDS	BRAF.MutV600E	Single base substitution
REBC-ACDH	LTK-OTHER	2 breaks, <1000 bp at both breakpoints (20-999 bp at ≥1 breakpoint)	TRA
REBC-ACC9	CCDC6-RET	≥3 breaks, ≥ 1000 bp loss at ≥1 breakpoint
REBC-AC9W	NTRK1-TPM3	2 breaks, <20 bp at both breakpoints	INV
REBC-ACEJ	BRAF.MutV600E	Single base substitution
REBC-ACB4	BRAF.MutV600E	Single base substitution
REBC-ADKR	BRAF.MutV600E	Single base substitution
REBC-AC9N	LTK-OTHER	Dicentric
REBC-ACF3	HRAS	Single base substitution
REBC-ACDG	NFE2L2	Single base substitution
REBC-ADMA	AGK-BRAF	2 breaks, <20 bp at both breakpoints	INV
REBC-ADLO	BRAF.MutV600E	Single base substitution
REBC-ACBW	BRAF-OTHER	2 breaks, <20 bp at both breakpoints	INV
REBC-ACF4	NRAS	Single base substitution
REBC-AF8K	BRAF.MutV600E	Single base substitution
REBC-AF6F	MET-OTHER	2 breaks, <20 bp at both breakpoints	INV
REBC-ADKZ	BRAF.MutV600E	Single base substitution
REBC-AC9X	RET-OTHER	≥3 breaks, ≥ 1000 bp loss at ≥1 breakpoint
REBC-ACDW	CCDC6-RET	2 breaks, <20 bp at both breakpoints	INV
REBC-ADK4	BRAF.MutV600E	Single base substitution
REBC-AF8E	BRAF.MutV600E	Single base substitution
REBC-AC9G	BRAF.MutOther	Insertion
REBC-AF83	BRAF.MutV600E	Single base substitution
REBC-ACCQ	BRAF.MutV600E	Single base substitution
REBC-ADKL	ETV6-NTRK3	≥3 breaks, ≥ 1000 bp loss at ≥1 breakpoint
REBC-ADKV	BRAF.MutV600E	Single base substitution
REBC-AF8D	BRAF.MutV600E	Single base substitution
REBC-AF8B	AGK-BRAF	2 breaks, <20 bp at both breakpoints	INV
REBC-ADLT	BRAF.MutV600E	Single base substitution
REBC-ACDO	KRAS	Single base substitution
REBC-ADK8	ETV6-NTRK3	2 breaks, <20 bp at both breakpoints	TRA
REBC-ACCX	BRAF-OTHER	2 breaks, <1000 bp at both breakpoints (20-999 bp at ≥1 breakpoint)	TRA
REBC-ADKW	BRAF.MutV600E	Single base substitution
REBC-ACCZ	BRAF.MutV600E	Single base substitution
REBC-ACBB	ETV6-NTRK3	2 breaks, <20 bp at both breakpoints	TRA
REBC-AC9T	NCOA4-RET	2 breaks, <20 bp at both breakpoints	INV
REBC-AF5B	BRAF-OTHER	2 breaks, <20 bp at both breakpoints	INV
REBC-ACCP	HRAS	Single base substitution
REBC-ACCL	ETV6-NTRK3	2 breaks, <1000 bp at both breakpoints (20-999 bp at ≥1 breakpoint)	TRA
REBC-ACAO	CCDC6-RET	2 breaks, <20 bp at both breakpoints	INV
REBC-ACFF	BRAF.MutV600E	Single base substitution
REBC-ACCB	BRAF.MutV600E	Single base substitution
REBC-ADKF	BRAF.MutV600E	Single base substitution
REBC-AC93	BRAF.MutV600E	Single base substitution
REBC-ACAY	BRAF.MutV600E	Single base substitution
REBC-ACCO	NCOA4-RET	2 breaks, <20 bp at both breakpoints	INV
REBC-ADLE	BRAF.MutV600E	Single base substitution
REBC-ADKQ	NRAS	Single base substitution
REBC-ADLR	BRAF.MutV600E	Single base substitution
REBC-ACF0	NTRK3-OTHER	Dicentric
REBC-ADLJ	BRAF.MutV600E	Single base substitution
REBC-ADK5	BRAF.MutV600E	Single base substitution
REBC-ADLQ	BRAF.MutV600E	Single base substitution
REBC-ADM2	BRAF-OTHER	2 breaks, <20 bp at both breakpoints	TRA
REBC-ACCR	BRAF.MutV600E	Single base substitution
REBC-ACC5	NTRK1-TPR	2 breaks, <20 bp at both breakpoints	INV
REBC-ACEI	BRAF.MutV600E	Single base substitution
REBC-ACBF	CCDC6-RET	2 breaks, <20 bp at both breakpoints	INV
REBC-AC8Z	BRAF.MutV600E	Single base substitution
REBC-AC9P	CCDC6-RET	2 breaks, <20 bp at both breakpoints	INV
REBC-ACDK	NTRK1-OTHER	≥3 breaks, ≥ 1000 bp loss at ≥1 breakpoint
REBC-ADL6	IGF2BP3/THADA	2 breaks, <1000 bp at both breakpoints (20-999 bp at ≥1 breakpoint)	TRA
REBC-AC8V	NRAS	Single base substitution
REBC-AC9Y	BRAF.MutV600E	Single base substitution
REBC-ACCY	BRAF.MutV600E	Single base substitution
REBC-AF5W	AGK-BRAF	2 breaks, <20 bp at both breakpoints	INV
REBC-ACCS	BRAF.MutV600E	Single base substitution
REBC-ADKE	BRAF.MutOther	Single base substitution
REBC-ACA1	RET-OTHER	2 breaks, <20 bp at both breakpoints	TRA
REBC-ACDM	RET-OTHER	2 breaks, ≥ 1000 bp loss at ≥1 breakpoint	TRA
REBC-ACFD	BRAF.MutV600E	Single base substitution
REBC-ADL2	NRAS	Single base substitution
REBC-ACBG	CCDC6-RET	≥3 breaks, ≥ 1000 bp loss at ≥1 breakpoint
REBC-ACAG	BRAF.MutV600E	Single base substitution
REBC-ACF7	BRAF.MutV600E	Single base substitution
REBC-ACE9	NTRK3-OTHER	≥3 breaks, ≥ 1000 bp loss at ≥1 breakpoint
REBC-AC96	AGK-BRAF	2 breaks, <20 bp at both breakpoints	INV
REBC-AC97	BRAF.MutV600E	Single base substitution
REBC-ACA3	BRAF.MutV600E	Single base substitution
REBC-ACBU	CCDC6-RET	≥3 breaks, ≥ 1000 bp loss at ≥1 breakpoint
REBC-ADJW	BRAF.MutV600E	Single base substitution
REBC-ADJY	BRAF.MutV600E	Single base substitution
REBC-ACDD	CREB3L2-PPARG	2 breaks, <20 bp at both breakpoints	TRA
REBC-ADKU	BRAF.MutV600E	Single base substitution
REBC-ACDF	BRAF.MutV600E	Single base substitution
REBC-ACE3	BRAF-OTHER	2 breaks, <20 bp at both breakpoints	TRA
REBC-ADKG	KRAS	Dinucleotide substitution
REBC-ACCN	BRAF.MutV600E	Single base substitution
REBC-A90K	ALK-STRN	Large Deletion (≥ 1000 bp)
REBC-AC94	BRAF.MutV600E	Single base substitution
REBC-ACDX	ALK-STRN	≥3 breaks, ≥ 1000 bp loss at ≥1 breakpoint
REBC-ACF9	BRAF.MutV600E	Single base substitution
REBC-ACBR	BRAF.MutV600E	Single base substitution
REBC-ACD2	BRAF.MutV600E	Single base substitution
REBC-ACEP	BRAF.MutV600E	Single base substitution
REBC-ACB7	BRAF.MutV600E	Single base substitution
REBC-ACA0	BRAF.MutV600E	Single base substitution
REBC-ACBN	BRAF.MutV600E	Single base substitution
REBC-ACDC	NRAS	Single base substitution
REBC-ADKO	BRAF.MutV600E	Single base substitution
REBC-ACE6	BRAF.MutV600E	Single base substitution
REBC-ADME	BRAF.MutV600E	Single base substitution
REBC-ACF6	NRAS	Single base substitution
REBC-ACE8	ALK-OTHER	≥3 breaks, ≥ 1000 bp loss at ≥1 breakpoint
REBC-ADKH	BRAF.MutV600E	Single base substitution
REBC-ACDR	BRAF.MutV600E	Single base substitution
REBC-AC8P	CCDC6-RET	2 breaks, <20 bp at both breakpoints	INV
REBC-ADKP	BRAF.MutV600E	Single base substitution
REBC-AC8L	BRAF-SND1	2 breaks, <20 bp at both breakpoints	INV
REBC-ACD8	ETV6-NTRK3	2 breaks, <20 bp at both breakpoints	TRA
REBC-ACEX	BRAF.MutV600E	Single base substitution
REBC-ACDB	BRAF.MutV600E	Single base substitution
REBC-ACEN	BRAF.MutV600E	Single base substitution
REBC-ACBL	BRAF.MutV600E	Single base substitution
REBC-AF86	CCDC6-RET	2 breaks, <20 bp at both breakpoints	INV
REBC-ACDT	ETV6-NTRK3	≥3 breaks, ≥ 1000 bp loss at ≥1 breakpoint
REBC-ACC0	BRAF.MutV600E	Single base substitution
REBC-ACB0	ETV6-NTRK3	≥3 breaks, <1000 bp at all breakpoints (20-999 bp at ≥1 breakpoint)
REBC-AC9S	BRAF.MutV600E	Single base substitution
REBC-AC8R	ETV6-NTRK3	2 breaks, <20 bp at both breakpoints	TRA
REBC-ACEY	BRAF.MutV600E	Single base substitution
REBC-AF53	CCDC6-RET	2 breaks, <20 bp at both breakpoints	INV
REBC-ACEE	BRAF.MutV600E	Single base substitution
REBC-ACCU	BRAF.MutV600E	Single base substitution
REBC-ACBY	KRAS	Dinucleotide substitution
REBC-ACF8	HRAS	Single base substitution
REBC-ACDI	NRAS	Single base substitution
REBC-ACAR	BRAF.MutV600E	Single base substitution
REBC-ADM7	TSC2	Multiple mutations
REBC-ACBJ	RET-OTHER	≥3 breaks, ≥ 1000 bp loss at ≥1 breakpoint
REBC-ACD3	NRAS	Single base substitution
REBC-ACD6	BRAF.MutV600E	Single base substitution
REBC-ACDY	HRAS	Single base substitution
REBC-ACCW	BRAF.MutV600E	Single base substitution
REBC-ACB3	BRAF.MutOther	Deletion
REBC-ADM4	BRAF.MutV600E	Single base substitution
REBC-AC8T	IGF2BP3/THADA	2 breaks, <20 bp at both breakpoints	TRA
REBC-ACCA	CREB3L2-PPARG	2 breaks, <20 bp at both breakpoints	TRA
REBC-ACFG	ETV6-NTRK3	2 breaks, <1000 bp at both breakpoints (20-999 bp at ≥1 breakpoint)	TRA
REBC-ACFA	BRAF.MutV600E	Single base substitution
REBC-ACBZ	BRAF-OTHER	≥3 breaks, <1000 bp at all breakpoints (20-999 bp at ≥1 breakpoint)
REBC-AC9M	BRAF.MutV600E	Single base substitution
REBC-ACE1	CCDC6-RET	≥3 breaks, ≥ 1000 bp loss at ≥1 breakpoint
REBC-ADKT	PAX8-PPARG	2 breaks, <1000 bp at both breakpoints (20-999 bp at ≥1 breakpoint)	TRA
REBC-ACC2	BRAF.MutV600E	Single base substitution
REBC-ACAT	BRAF.MutV600E	Single base substitution
REBC-ACE4	NRAS	Single base substitution
REBC-A90D	NTRK1-OTHER	2 breaks, <20 bp at both breakpoints	TRA
REBC-AF5A	BRAF.MutV600E	Single base substitution
REBC-ACD5	BRAF.MutV600E	Single base substitution
REBC-AC8M	NCOA4-RET	2 breaks, <20 bp at both breakpoints	INV
REBC-ADLX	BRAF.MutV600E	Single base substitution
REBC-AC99	BRAF.MutV600E	Single base substitution
REBC-ACDL	BRAF.MutV600E	Single base substitution
REBC-AC9E	NCOA4-RET	2 breaks, <20 bp at both breakpoints	INV
REBC-ACEZ	BRAF.MutV600E	Single base substitution
REBC-ADJ5	BRAF.MutV600E	Single base substitution
REBC-ACBC	KRAS	Dinucleotide substitution
REBC-ACCJ	ETV6-NTRK3	≥3 breaks, <1000 bp at all breakpoints (20-999 bp at ≥1 breakpoint)
REBC-ACAS	ETV6-NTRK3	2 breaks, <20 bp at both breakpoints	TRA
REBC-ACAD	NCOA4-RET	2 breaks, <20 bp at both breakpoints	INV
REBC-AC8S	APC	Multiple mutations
REBC-ACEF	BRAF.MutV600E	Single base substitution
REBC-ACDE	BRAF.MutV600E	Single base substitution
REBC-ADLD	BRAF.MutV600E	Single base substitution
REBC-ACA6	BRAF.MutV600E	Single base substitution
REBC-ADL1	BRAF.MutV600E	Single base substitution
REBC-ACA8	ETV6-NTRK3	≥3 breaks, ≥ 1000 bp loss at ≥1 breakpoint
REBC-AC8N	RET-OTHER	2 breaks, <1000 bp at both breakpoints (20-999 bp at ≥1 breakpoint)	TRA
REBC-ACES	CREB3L2-PPARG	2 breaks, <20 bp at both breakpoints	TRA
REBC-ACAV	ETV6-NTRK3	2 breaks, ≥ 1000 bp loss at ≥1 breakpoint	TRA
REBC-ACCF	PAX8-PPARG	2 breaks, <20 bp at both breakpoints	TRA
REBC-AC92	BRAF.MutV600E	Single base substitution
REBC-ACD7	BRAF.MutV600E	Single base substitution
REBC-ADM9	BRAF.MutV600E	Single base substitution
REBC-AC9Z	BRAF.MutV600E	Single base substitution
REBC-ACAN	ALK-STRN	Large Deletion (≥ 1000 bp)
REBC-ADL0	BRAF.MutV600E	Single base substitution
REBC-ADL7	BRAF.MutV600E	Single base substitution
REBC-AF4Y	BRAF.MutV600E	Single base substitution
REBC-ACEG	KRAS	Dinucleotide substitution
REBC-ACBS	NCOA4-RET	≥3 breaks, <20 bp at all breakpoints
REBC-ACET	BRAF.MutV600E	Single base substitution
REBC-ACBP	BRAF.MutV600E	Single base substitution
REBC-ACAX	BRAF.MutV600E	Single base substitution
REBC-ACCC	BRAF.MutV600E	Single base substitution
REBC-ADK7	HRAS	Single base substitution
REBC-AC8O	NRAS	Single base substitution
REBC-ACEH	BRAF.MutV600E	Single base substitution
REBC-ACAZ	BRAF.MutV600E	Single base substitution
REBC-AC9B	KRAS	Single base substitution
REBC-AC91	BRAF.MutV600E	Single base substitution
REBC-ACBQ	ALK-OTHER	≥3 breaks, ≥ 1000 bp loss at ≥1 breakpoint
REBC-ACAF	BRAF.MutV600E	Single base substitution
REBC-ACA9	RET-OTHER	2 breaks, <20 bp at both breakpoints	TRA
REBC-ACC7	BRAF.MutV600E	Single base substitution
REBC-ACAM	BRAF.MutV600E	Single base substitution
REBC-ACC6	ALK-STRN	Large Deletion (≥ 1000 bp)
REBC-ADMB	CCDC6-RET	≥3 breaks, ≥ 1000 bp loss at ≥1 breakpoint
REBC-AC8Q	BRAF.MutV600E	Single base substitution
REBC-AC9L	BRAF.MutV600E	Single base substitution
REBC-ACAC	CCDC6-RET	≥3 breaks, ≥ 1000 bp loss at ≥1 breakpoint
REBC-ACAL	BRAF.MutV600E	Single base substitution
REBC-ACCI	BRAF.MutV600E	Single base substitution
REBC-ACA7	BRAF.MutV600E	Single base substitution
REBC-ACAH	BRAF.MutV600E	Single base substitution
REBC-ACCE	BRAF.MutV600E	Single base substitution
REBC-ACDZ	BRAF.MutV600E	Single base substitution
REBC-ACAW	BRAF.MutV600E	Single base substitution
REBC-AC9O	ETV6-NTRK3	≥3 breaks, ≥ 1000 bp loss at ≥1 breakpoint
REBC-ADLY	HRAS	Single base substitution
REBC-A90E	ETV6-NTRK3	2 breaks, <20 bp at both breakpoints	TRA
REBC-AF5C	BRAF.MutV600E	Single base substitution
REBC-ACC4	BRAF.MutV600E	Single base substitution
REBC-AC9U	NRAS	Single base substitution
REBC-AC9Q	BRAF.MutV600E	Single base substitution
REBC-ACBX	BRAF.MutV600E	Single base substitution
REBC-ADK6	BRAF.MutV600E	Single base substitution
REBC-AC9I	ETV6-NTRK3	2 breaks, <20 bp at both breakpoints	TRA
REBC-ACBH	ETV6-NTRK3	Templated Insertion
REBC-ACAU	BRAF.MutV600E	Single base substitution
REBC-ACA4	RET-OTHER	≥3 breaks, ≥ 1000 bp loss at ≥1 breakpoint
TCGA-E8-A432	ALK-EML4	≥3 breaks, ≥ 1000 bp loss at ≥1 breakpoint
TCGA-DJ-A4UT	ALK-MALAT1	≥3 breaks, ≥ 1000 bp loss at ≥1 breakpoint
TCGA-DJ-A3US	ALK-STRN	Large Deletion (≥ 1000 bp)
TCGA-EL-A4KD	GTF2IRD1-ALK	2 breaks, <20 bp at both breakpoints	TRA
TCGA-DJ-A2PX	AGK-BRAF	2 breaks, <20 bp at both breakpoints	INV
TCGA-EL-A3T0	AP3B1-BRAF	2 breaks, <20 bp at both breakpoints	TRA
TCGA-ET-A2MX	BCL2L11-BRAF	≥3 breaks, ≥ 1000 bp loss at ≥1 breakpoint
TCGA-FY-A40N	BRAF-SND1	≥3 breaks, ≥ 1000 bp loss at ≥1 breakpoint
TCGA-EM-A3AQ	BRAF-CCNY	≥3 breaks, <1000 bp at all breakpoints (20-999 bp at ≥1 breakpoint)
TCGA-ET-A4KN	BRAF-ERC1	2 breaks, <20 bp at both breakpoints	TRA
TCGA-ET-A3BN	BRAF-FAM114A2	2 breaks, <1000 bp at both breakpoints (20-999 bp at ≥1 breakpoint)	TRA
TCGA-DE-A0Y2	BRAF-MACF1	≥3 breaks, ≥ 1000 bp loss at ≥1 breakpoint
TCGA-J8-A3O1	BRAF-MKRN1	Tandem duplication (≥ 1000 bp)
TCGA-EL-A3ZK	BRAF-SND1	2 breaks, <1000 bp at both breakpoints (20-999 bp at ≥1 breakpoint)	INV
TCGA-DJ-A3UZ	BRAF-SND1	2 breaks, <1000 bp at both breakpoints (20-999 bp at ≥1 breakpoint)	INV
TCGA-DJ-A2Q8	BRAF-SVOPL	2 breaks, ≥ 1000 bp loss at ≥1 breakpoint	INV
TCGA-KS-A4ID	BRAF-ZC3HAV1	Tandem duplication (≥ 1000 bp)
TCGA-BJ-A0Z0	FGFR2-OFD1	Large duplication (≥ 1000 bp; not tandem)
TCGA-EM-A3FP	FGFR2-VCL	2 breaks, <1000 bp at both breakpoints (20-999 bp at ≥1 breakpoint)	INV
TCGA-BJ-A45K	IGF2BP3	2 breaks, <1000 bp at both breakpoints (20-999 bp at ≥1 breakpoint)	TRA
TCGA-EM-A3AL	IGF2BP3	≥3 breaks, <1000 bp at all breakpoints (20-999 bp at ≥1 breakpoint)
TCGA-DJ-A1QL	IGF2BP3	≥3 breaks, ≥ 1000 bp loss at ≥1 breakpoint
TCGA-DJ-A13W	IGF2BP3	≥3 breaks, <1000 bp at all breakpoints (20-999 bp at ≥1 breakpoint)
TCGA-DE-A2OL	IGF2BP3	2 breaks, <1000 bp at both breakpoints (20-999 bp at ≥1 breakpoint)	TRA
TCGA-BJ-A28V	IGF2BP3	2 breaks, <20 bp at both breakpoints	TRA
TCGA-FK-A3S3	MET-TFG	2 breaks, ≥ 1000 bp loss at ≥1 breakpoint	TRA
TCGA-DJ-A4UP	IRF2BP2-NTRK1	≥3 breaks, ≥ 1000 bp loss at ≥1 breakpoint
TCGA-ET-A40S	NTRK1-SQSTM1	≥3 breaks, ≥ 1000 bp loss at ≥1 breakpoint
TCGA-CE-A3MD	NTRK1-SSBP2	≥3 breaks, ≥ 1000 bp loss at ≥1 breakpoint
TCGA-EM-A3AO	NTRK1-TFG	≥3 breaks, ≥ 1000 bp loss at ≥1 breakpoint
TCGA-EL-A3ZN	ETV6-NTRK3	≥3 breaks, <1000 bp at all breakpoints (20-999 bp at ≥1 breakpoint)
TCGA-CE-A27D	ETV6-NTRK3	≥3 breaks, ≥ 1000 bp loss at ≥1 breakpoint
TCGA-DJ-A4V0	ETV6-NTRK3	≥3 breaks, ≥ 1000 bp loss at ≥1 breakpoint
TCGA-E8-A438	ETV6-NTRK3	2 breaks, <1000 bp at both breakpoints (20-999 bp at ≥1 breakpoint)	TRA
TCGA-FE-A3PD	ETV6-NTRK3	≥3 breaks, ≥ 1000 bp loss at ≥1 breakpoint
TCGA-ET-A39L	NTRK3-RBPMS	2 breaks, <1000 bp at both breakpoints (20-999 bp at ≥1 breakpoint)	TRA
TCGA-ET-A39N	PAX8-PPARG	≥3 breaks, ≥ 1000 bp loss at ≥1 breakpoint
TCGA-DE-A4M9	PAX8-PPARG	2 breaks, <1000 bp at both breakpoints (20-999 bp at ≥1 breakpoint)	TRA
TCGA-BJ-A0YZ	PAX8-PPARG	2 breaks, <20 bp at both breakpoints	TRA
TCGA-EM-A3AJ	PAX8-PPARG	2 breaks, ≥ 1000 bp loss at ≥1 breakpoint	TRA
TCGA-FK-A3SG	AKAP13-RET	2 breaks, <20 bp at both breakpoints	TRA
TCGA-EL-A3T9	ERC1-RET	≥3 breaks, ≥ 1000 bp loss at ≥1 breakpoint
TCGA-EL-A3ZS	CCDC6-RET	≥3 breaks, ≥ 1000 bp loss at ≥1 breakpoint
TCGA-DO-A1JZ	CCDC6-RET	≥3 breaks, ≥ 1000 bp loss at ≥1 breakpoint
TCGA-ET-A39R	CCDC6-RET	≥3 breaks, <1000 bp at all breakpoints (20-999 bp at ≥1 breakpoint)
TCGA-E3-A3E0	CCDC6-RET	≥3 breaks, <20 bp at all breakpoints
TCGA-EM-A3AN	CCDC6-RET	≥3 breaks, ≥ 1000 bp loss at ≥1 breakpoint
TCGA-DJ-A2Q1	CCDC6-RET	≥3 breaks, <1000 bp at all breakpoints (20-999 bp at ≥1 breakpoint)
TCGA-BJ-A28Z	CCDC6-RET	≥3 breaks, ≥ 1000 bp loss at ≥1 breakpoint
TCGA-DJ-A3V3	CCDC6-RET	≥3 breaks, ≥ 1000 bp loss at ≥1 breakpoint
TCGA-ET-A40T	CCDC6-RET	2 breaks, <1000 bp at both breakpoints (20-999 bp at ≥1 breakpoint)	INV
TCGA-BJ-A0ZJ	CCDC6-RET	2 breaks, <1000 bp at both breakpoints (20-999 bp at ≥1 breakpoint)	INV
TCGA-DJ-A4V5	CCDC6-RET	2 breaks, <1000 bp at both breakpoints (20-999 bp at ≥1 breakpoint)	INV
TCGA-EL-A3ZP	CCDC6-RET	2 breaks, <20 bp at both breakpoints	INV
TCGA-EL-A3CY	CCDC6-RET	2 breaks, <20 bp at both breakpoints	INV
TCGA-FK-A3SE	CCDC6-RET	2 breaks, <20 bp at both breakpoints	INV
TCGA-FK-A4UB	CCDC6-RET	2 breaks, <20 bp at both breakpoints	INV
TCGA-J8-A4HW	CCDC6-RET	2 breaks, <20 bp at both breakpoints	INV
TCGA-ET-A3DR	CCDC6-RET	2 breaks, <20 bp at both breakpoints	INV
TCGA-EL-A3TB	CCDC6-RET	2 breaks, <20 bp at both breakpoints	INV
TCGA-DJ-A4UQ	CCDC6-RET	2 breaks, <1000 bp at both breakpoints (20-999 bp at ≥1 breakpoint)	INV
TCGA-E8-A44M	CCDC6-RET	≥3 breaks, ≥ 1000 bp loss at ≥1 breakpoint
TCGA-CE-A13K	CCDC6-RET	≥3 breaks, ≥ 1000 bp loss at ≥1 breakpoint
TCGA-EM-A3FQ	ERC1-RET	≥3 breaks, <1000 bp at all breakpoints (20-999 bp at ≥1 breakpoint)
TCGA-ET-A3DQ	FKBP15-RET	≥3 breaks, ≥ 1000 bp loss at ≥1 breakpoint
TCGA-DE-A3KN	NCOA4-RET	≥3 breaks, ≥ 1000 bp loss at ≥1 breakpoint
TCGA-CE-A482	NCOA4-RET	2 breaks, <1000 bp at both breakpoints (20-999 bp at ≥1 breakpoint)	INV
TCGA-ET-A2N1	NCOA4-RET	2 breaks, <20 bp at both breakpoints	INV
TCGA-EM-A2CU	NCOA4-RET	2 breaks, <20 bp at both breakpoints	INV
TCGA-EL-A3H3	NCOA4-RET	≥3 breaks, ≥ 1000 bp loss at ≥1 breakpoint
TCGA-CE-A485	RET-SPECC1L	2 breaks, <20 bp at both breakpoints	TRA
TCGA-CE-A481	RET-TRIM27	2 breaks, <20 bp at both breakpoints	TRA
